# Supplementary material for: Association Between Chronotype and Cardiometabolic Risk in 1462 Adults from the General Population: Mediation Analysis of Body Fat Percentage and Waist-to-Height Ratio
Source: Metabolites. 2026 Apr 4;16(4):243. doi: 10.3390/metabo16040243 (PMC13118073; doi:10.3390/metabo16040243)
Supplement: Supplementary file 1 [file metabolites-16-00243-s001.zip]

Archive with 5 entries (5 files):
- Supplementary Material S1. Morningness-Eveningness Questionnaire.pdf
- Supplementary Material S2. Ethical Approval Letter.pdf
- Supplementary Material S3. Written informed consent.pdf
- Supplementary Material S4. Collinearity diagnostics for predictors included in Model 3.pdf
- Supplementary Material S5. Pairwise correlations among predictors.pdf
